# Supplementary material for: Evidence and Impacts of Nanoplastic Accumulation on Crop Grains
Source: Adv Sci (Weinh). 2022 Oct 17;9(33):2202336. doi: 10.1002/advs.202202336 (PMC9685458; doi:10.1002/advs.202202336)
Supplement: Supplementary file 2 — Supporting Information 2 [file ADVS-9-2202336-s001.xlsx]

## Sheet: Sheet1
OsACTIN-qRT-F	TCCATCTTGGCATCTCTCAG
OsACTIN-qRT-R	GTACCCTCATCAGGCATCTG
OsZIP4-qRT-F	CGATCTCCTCGCTGCAGATT
OsZIP4-qRT-R	GCCCATATGGCAAGCAGAGA
OsZIP5-qRT-F	GGGATCTCCTCCGTCTACGA
OsZIP5-qRT-R	ATCATGGACATGAGCCCTGC
OsZIP8-qRT-F	CTCTCCGGCATCGTGTCATC
OsZIP8-qRT-R	GTTTCCGGATTCTGTGACGC
OsZIP9-qRT-F	GTGGCCGCGTTAACATTTCA
OsZIP9-qRT-R	GAGCGCCATGTAGTTGAGGA
OsNRAMP3-qRT-F	CCCTCACGATAGCGTTCCTC
OsNRAMP3-qRT-R	CGTATCCAGGGTGTCATCCG
OsMTP8.1-qRT-F	ACATTGGACTCGCTGCTTGA
OsMTP8.1-qRT-R	CAGGCTGCACCCTCAGTTTA
OsAAP1-qRT-F	GGTGGCGTTCTCGGTCATAA
OsAAP1-qRT-R	GATGGAACCAGTTGGACCGT
OsAAP3-qRT-F	CTCTGACTGGCGTTGAGGTT
OsAAP3-qRT-R	AGCCAGTAGGGCTCGTAGAA
OsAAP4-qRT-F	TGCGCAGTATGTCAACCTGT
OsAAP4-qRT-R	CACCGCTATCATGCTTGCAC
OsAAP5-qRT-F	GAATCGCGCAGTACGTCAAC
OsAAP5-qRT-R	ATGGATGCAATCCGACCTCC
OsAAP6-qRT-F	GCGTCAGAACAGGAACGGTA
OsAAP6-qRT-R	TAGGTGTAGTTCCGCTTGCC
OsAAP10-qRT-F	AGAGAACAGGAACGGCATGG
OsAAP10-qRT-R	GAGCAGGGAGGACTGGACTA
OsACC1-qRT-F	TTTTACGTTGCAGTTGGCAC
OsACC1-qRT-R	TCTTGCTATGCTTGTGCGGA
ONI1-qRT-F	CTGTCCGCCATGATCGTCAA
ONI1-qRT-R	GCGTACCAGGTGAAGGAGAC
ONI3-qRT-F	AGCTGTCCACAATTCCTCCG
ONI3-qRT-R	TGAAGGTAACCGCAGGGTTC
OsFAD2-1-qRT-F	TCGTGTGGGGTTTCCGTATT
OsFAD2-1-qRT-R	ATGGCCTTCTTGATCTGCCC
OsFAD7-qRT-F	CCATGGGAGCTTCTCAAGCA
OsFAD7-qRT-R	GACATGACCGTGGTTCTGGT
OsFAD8-qRT-F	CGGGAGCTTCTCCAACAACT
OsFAD8-qRT-R	GGTAGAATGGGTAGGCGAGC
AhACTIN-qRT-F	AAGCTTCCCTGGCAAAGCTCAA
AhACTIN-qRT-R	TTCCTCAGCTGCCTTCTTATCC
AhZIP4-qRT-F	GTCACCGTGGCACAAGTTTC
AhZIP4-qRT-R	CCACGATCCCGTCTTCTACG
AhZIP5-qRT-F	AGTGGCTGTCACAGATGTTGAA
AhZIP5-qRT-R	GTCAACGCAGCAACAAGAGG
AhZIP8-qRT-F	ATCCGTGGCACAAATTCCCA
AhZIP8-qRT-R	CAACTTCAATGTTTTCGGAAGAATC
AhZIP9-qRT-F	ATGCTTCATCAGCTGGGCTT
AhZIP9-qRT-R	AGCACCCAGAAAGACAGCAA
AhNRAMP3-qRT-F	TCTTGCATTCCGCTCTCGTT
AhNRAMP3-qRT-R	CCTTGGCAAACACAGTCGTG
AhMTP8.1-qRT-F	GGCAACACTTGGCTTTCAGG
AhMTP8.1-qRT-R	GGTGATCATCCGCATAGGCA
AhAAP1-qRT-F	TCGTTGAAATCATCGCGAGC
AhAAP1-qRT-R	GTGTCTGAGCCAAATGCAGC
AhAAP3-qRT-F	CGAACCCTTTCTGGCTGCTA
AhAAP3-qRT-R	AGGGGTTGGCAATACACCTG
AhAAP4-qRT-F	ACTGTCACGTCCATGTTGCT
AhAAP4-qRT-R	AGTAGTCAAATTGGAATGGTTTGT
AhAAP5-qRT-F	AACCGTAAGGAGTGCCGTG
AhAAP5-qRT-R	TGCAAGACAGAGCAAGGTAA
AhAAP6-qRT-F	GCCCTCCAGAGAACAAGGTC
AhAAP6-qRT-R	AAGTGGACGGCTATGCAGAC
AhAAP10-qRT-F	TCCGAATCTTCCTCGTGACC
AhAAP10-qRT-R	TCCTTTTGCCAGTGATGGGG
AhACC1-qRT-F	GCATAGCCGTGATTGCAGTG
AhACC1-qRT-R	ATTGCAACTTGTGCTGCTGG
AhONI1-qRT-F	CTGCTTGTGGTGTTCAGTGC
AhONI1-qRT-R	AGCGTGAAAACAAAGACGGC
AhONI3-qRT-F	AGCTCATTTTCATCGTCACCGT
AhONI3-qRT-R	ACTTCTCCGATAGCGTTGCT
AhFAD2-1-qRT-F	GGCCTTGTTCTCCACTCTGG
AhFAD2-1-qRT-R	ACCACCATGCAATACTAGACTTC
AhFAD7-qRT-F	TCGCGGAAAGGAATGGAGTT
AhFAD7-qRT-R	CCAAGCACTGGTTTTGCCG
AhFAD8-qRT-F	CGTGGTATCGCGGAAAGGAA
AhFAD8-qRT-R	TCCAAGCACTGGTTTCGCT
